# Supplementary material for: Pharmacological Modulation of Blood–Brain Barrier Permeability by Kinin Analogs in Normal and Pathologic Conditions
Source: Pharmaceuticals (Basel). 2020 Sep 29;13(10):279. doi: 10.3390/ph13100279 (PMC7650794; doi:10.3390/ph13100279)
Supplement: Supplementary file 1 [file pharmaceuticals-13-00279-s001.zip]

Archive with 2 entries (2 files):
- Video S1 FITC 2 MDa NG291 ZStack.avi
- Video S2 TRITC155kDa NG291 ZStack.avi
